# Supplementary material for: Pharmacist-Led Antimicrobial Stewardship Programme in Two Tertiary Hospitals in Malawi
Source: Antibiotics (Basel). 2024 May 23;13(6):480. doi: 10.3390/antibiotics13060480 (PMC11201287; doi:10.3390/antibiotics13060480)
Supplement: Supplementary file 1 [file antibiotics-13-00480-s001.zip]

Archive with 4 entries (4 files):
- Post training survey_Malawi -Wales.pdf
- Pre-Training Survey_Malawi-Wales.pdf
- S1 Training Timetable.pdf
- S2 Malawi-Wales Antimicrobial Pharmacy Partnership Antimicrobial Stewardship Toolkit outline.pdf
